# Supplementary material for: Clinical and Immunological Recovery Trajectories in Severe COVID-19 Survivors: A 12-Month Prospective Follow-Up Study
Source: Viruses. 2025 Dec 12;17(12):1610. doi: 10.3390/v17121610 (PMC12737718; doi:10.3390/v17121610)
Supplement: Supplementary file 1 [file viruses-17-01610-s001.zip]

Archive with 1 entries (1 files):
- viruses-3932282-supplementary.pdf
